# Supplementary material for: Activity Patterns, Population Dynamics, and Spatial Distribution of the Stick Tea Thrips, Dendrothrips minowai, in Tea Plantations
Source: Insects. 2023 Feb 1;14(2):152. doi: 10.3390/insects14020152 (PMC9961757; doi:10.3390/insects14020152)
Supplement: Supplementary file 1 [file insects-14-00152-s001.zip]

Archive with 1 entries (1 files):
- insects-2084463-supplementary.xlsx
