# Supplementary material for: Activity Patterns, Population Dynamics, and Spatial Distribution of the Stick Tea Thrips, Dendrothrips minowai, in Tea Plantations
Source: Insects. 2023 Feb 1;14(2):152. doi: 10.3390/insects14020152 (PMC9961757; doi:10.3390/insects14020152)
Supplement: Supplementary file 1 [file insects-14-00152-s001.zip › insects-2084463-supplementary.xlsx]

## Sheet: Table-S1
Table S1. The temperatures and weather conditions of Shaoxing City in Zhejiang Province, China during the seasional survey time in 2019-2022.
Year	Weather	Observation date
2019		/	/	/	/	/	/	/	/	/	/	/	/	/	/	/	/	05/07	05/13	05/23	05/30	06/08	06/15	06/23	06/29	07/07	07/16	07/21	07/31	08/07	08/14	08/21	08/31	09/07	09/14	09/21	09/28	10/08	10/14	10/21	10/28	11/05	11/14	11/21	11/28	12/05	12/14	12/21	12/28
	Daily minimum temperature (°C)	/	/	/	/	/	/	/	/	/	/	/	/	/	/	/	/	14	17	18	19	21	19	21	27	25	26	27	29	24	26	27	22	23	25	21	19	18	19	14	12	12	9	11	8	4	7	7	1
	Daily highest temperature (°C)	/	/	/	/	/	/	/	/	/	/	/	/	/	/	/	/	21	24	31	29	29	31	26	35	32	31	34	39	35	35	34	28	30	31	24	29	21	23	23	18	19	17	18	10	12	18	10	14
	Daily average temperature (°C)	/	/	/	/	/	/	/	/	/	/	/	/	/	/	/	/	17.5	20.5	24.5	24	25	25	23.5	31	28.5	28.5	30.5	34	29.5	30.5	30.5	25	26.5	28	22.5	24	19.5	21	18.5	15	15.5	13	14.5	9	8	12.5	8.5	7.5
	Weather condition	/	/	/	/	/	/	/	/	/	/	/	/	/	/	/	/	cloudy	cloudy	sunny	rainy	rainy	cloudy	cloudy	rainy	cloudy	cloudy	sunny	cloudy	sunny	sunny	sunny	rainy	sunny	sunny	rainy	sunny	cloudy	rainy	cloudy	sunny	sunny	sunny	sunny	cloudy	cloudy	sunny	rainy	cloudy
2020		01/07	01/14	01/21	01/29	02/05	02/12	02/20	02/28	03/07	03/14	03/21	03/29	04/06	04/13	04/22	04/30	05/05	05/11	05/22	05/31	06/09	06/17	06/23	06/26	07/03	07/17	07/23	07/31	08/07	08/14	08/21	08/29	09/06	09/14	09/21	09/29	10/08	10/18	10/24	10/31	11/07	11/15	11/24	11/30	12/07	12/14	12/21	12/31
	Daily minimum temperature (°C)	8	4	3	3	3	11	6	9	11	9	15	6	10	10	12	18	19	15	19	20	24	27	23	24	25	23	28	29	28	30	28	21	23	20	20	19	18	15	13	15	12	13	9	10	8	0	0	-4
	Daily highest temperature (°C)	26	8	12	9	10	17	15	14	18	13	30	11	16	18	18	35	24	27	25	29	28	38	34	31	27	31	36	33	34	37	37	35	32	29	24	27	24	20	19	22	24	23	11	12	12	2	9	1
	Daily average temperature (°C)	17	6	7.5	6	6.5	14	10.5	11.5	14.5	11	22.5	8.5	13	14	15	26.5	21.5	21	22	24.5	26	32.5	28.5	27.5	26	27	32	31	31	33.5	32.5	28	27.5	24.5	22	23	21	17.5	16	18.5	18	18	10	11	10	1	4.5	-2.5
	Weather condition	cloudy	cloudy	cloudy	cloudy	cloudy	cloudy	sunny	cloudy	cloudy	sunny	rainy	rainy	cloudy	cloudy	cloudy	rainy	rainy	cloudy	cloudy	cloudy	cloudy	cloudy	rainy	cloudy	sunny	cloudy	cloudy	cloudy	cloudy	sunny	sunny	sunny	sunny	rainy	cloudy	cloudy	cloudy	cloudy	sunny	sunny	sunny	sunny	rainy	cloudy	cloudy	cloudy	sunny	sunny
2021		01/07	01/14	01/21	01/29	02/05	02/12	02/20	02/28	03/07	03/14	03/21	03/29	04/06	04/15	04/23	04/29	05/07	05/12	05/22	05/27	06/07	06/14	06/23	06/29	07/06	07/15	07/24	07/31	08/08	08/17	08/24	08/31	09/07	09/14	09/21	09/30	10/08	10/19	10/23	10/29	11/05	11/13	11/21	11/30	12/06	12/14	12/22	12/30
	Daily minimum temperature (°C)	-6	5	11	1	9	9	9	12	1	10	4	17	11	11	15	18	20	21	19	22	19	26	20	24	27	28	24	25	24	23	27	24	24	23	20	20	21	13	14	13	16	6	8	2	5	5	4	1
	Daily highest temperature (°C)	0	20	21	10	11	12	24	15	7	18	14	27	20	18	22	31	31	28	31	30	33	33	32	30	37	37	27	33	33	29	35	36	28	26	32	28	29	19	20	21	22	17	17	15	17	10	15	10
	Daily average temperature (°C)	-3	12.5	16	5.5	10	10.5	16.5	13.5	4	14	9	22	15.5	14.5	18.5	24.5	25.5	24.5	25	26	26	29.5	26	27	32	32.5	25.5	29	28.5	26	31	30	26	24.5	26	24	25	16	17	17	19	11.5	12.5	8.5	11	7.5	9.5	5.5
	Weather condition	cloudy	sunny	cloudy	sunny	cloudy	cloudy	sunny	cloudy	cloudy	cloudy	cloudy	cloudy	cloudy	sunny	cloudy	sunny	cloudy	cloudy	cloudy	cloudy	cloudy	cloudy	cloudy	rainy	cloudy	cloudy	rainy	rainy	sunny	sunny	cloudy	cloudy	cloudy	cloudy	sunny	sunny	sunny	cloudy	cloudy	sunny	rainy	sunny	rainy	cloudy	sunny	sunny	cloudy	sunny
2022		01/07	01/14	01/21	01/29	02/05	02/12	02/20	02/28	03/07	03/14	03/22	03/30	04/06	04/13	04/21	04/28	05/06	05/14	05/23	05/31	06/07	06/14	06/23	06/27	07/06	07/11	07/22	07/31	08/07	08/14	08/20	08/29	09/07	09/15	09/22	09/30	10/08	10/15	10/22	10/30	/	/	/	/	/	/	/	/
	Daily minimum temperature (°C)	4	2	6	0	-1	5	0	13	3	11	8	13	10	12	18	15	14	14	19	17	19	21	29	29	28	31	28	27	27	31	32	26	22	21	20	23	15	17	16	14	/	/	/	/	/	/	/	/
	Daily highest temperature (°C)	9	6	10	4	7	7	5	25	16	27	10	21	23	18	27	23	30	20	24	32	30	29	35	35	36	40	38	36	38	40	40	36	34	29	28	31	18	22	25	21	/	/	/	/	/	/	/	/
	Daily average temperature (°C)	4	2	6	0	-1	5	0	13	3	11	8	13	10	12	18	15	14	14	19	17	19	21	29	29	28	31	28	27	27	31	32	26	22	21	20	23	15	17	16	17.5
	Weather condition	cloudy	cloudy	cloudy	rainy	cloudy	cloudy	cloudy	cloudy	sunny	rainy	cloudy	rainy	cloudy	rainy	cloudy	rainy	sunny	cloudy	cloudy	cloudy	sunny	cloudy	cloudy	cloudy	cloudy	sunny	rainy	cloudy	sunny	cloudy	cloudy	cloudy	cloudy	cloudy	cloudy	cloudy	rainy	cloudy	cloudy	cloudy	/	/	/	/	/	/	/	/
Note: "/" indacates no investigation or record.
